# Supplementary material for: The Amino Acid Permease MoGap1 Regulates TOR Activity and Autophagy in Magnaporthe oryzae
Source: Int J Mol Sci. 2022 Nov 7;23(21):13663. doi: 10.3390/ijms232113663 (PMC9655246; doi:10.3390/ijms232113663)
Supplement: Supplementary file 1 [file ijms-23-13663-s001.zip]

Archive with 1 entries (1 files):
- ijms-1988323-supplementary.pdf
